# Supplementary material for: Edible Plant Extracts against Aedes aegypti and Validation of a Piper nigrum L. Ethanolic Extract as a Natural Insecticide
Source: Molecules. 2023 Jan 28;28(3):1264. doi: 10.3390/molecules28031264 (PMC9921162; doi:10.3390/molecules28031264)
Supplement: Supplementary file 1 [file molecules-28-01264-s001.zip]

Archive with 1 entries (1 files):
- molecules-2136632-supplementary.pdf
